# Supplementary material for: The Cancer/Testis Antigen Gene VCX2 Is Rarely Expressed in Malignancies but Can Be Epigenetically Activated Using DNA Methyltransferase and Histone Deacetylase Inhibitors
Source: Front Oncol. 2021 Feb 9;10:584024. doi: 10.3389/fonc.2020.584024 (PMC7900521; doi:10.3389/fonc.2020.584024)
Supplement: Supplementary file 2 [file Table_2.xlsx]

## Sheet: Sheet1
Promoter Methylation Probes
Probe_ID	AddressA_ID	AlleleA_ProbeSeq	AddressB_ID	AlleleB_ProbeSeq	Infinium_Design_Type	Forward_Sequence	Genome_Build	CHR	MAPINFO	SourceSeq	Chromosome_36	Coordinate_36	Strand	UCSC_RefGene_Name	UCSC_RefGene_Accession	UCSC_RefGene_Group
cg09018040	10631505	CAACCTAATACAAATACCCAACTAAACRAATATCTTTACTAATCTTCACC			II	TCTGAGGAACCCAGCCTGATACAAATACCCAGCTGAGCGAGTGTCTTTGCTGATCTTCAC[CG]CCTGAAGCCAGTGCTTTAAACCATGAGAATGAAACATTGAGGGGCACTATGTGGACACTG	37	X	7810253	AGCCTGATACAAATACCCAGCTGAGCGAGTGTCTTTGCTGATCTTCACCG	X	7770253	R	VCX	NM_013452	TSS200
cg12528504	25758468	TCATAATTTAAAACACTAACTTCAAACRATAAAAATCAACAAAAACACTC			II	CCTGTTGGCTTAGTTTCTCCTTCTCTGAGGAACCCAGCCTGATACAAATACCCAGCTGAG[CG]AGTGTCTTTGCTGATCTTCACCGCCTGAAGCCAGTGCTTTAAACCATGAGAATGAAACAT	37	X	7810230	CATGGTTTAAAGCACTGGCTTCAGGCGGTGAAGATCAGCAAAGACACTCG	X	7770230	F	VCX	NM_013452	TSS200
cg23445828	45728421	ATATATACAAAAAAACCAAACAACCTAAAATTAACCRACCRTTACRAAAC			II	TCGCGAGAGGGGTATATACAGGGAGGCCAGGCAGCCTGGAGTTAGCCGACCGTTGCGAGA[CG]TTGAGCTGCGGAAGATGAGTCCAAAGCCGAGAGCCTCGGGACCTCCGGCCAAGGCCACGG	37	X	7811229	CGTCTCGCAACGGTCGGCTAACTCCAGGCTGCCTGGCCTCCCTGTATATA	X	7771229	R	VCX	NM_013452	5'UTR
cg07380282	70692402	AACCTATCTAAAATCCCTCCATACTAACTAAAATAAATAAAAAACTATAC			II	AGTTTCTGTATGACCTATCTAAAATCCCTCCATGCTAACTGGGATGGATGGAGGGCTATA[CG]AAGACGTCAATCATCCCTCTCTCCTACAAATTCCTCTGCTACACCTTGAGGATCATTCAC	37	X	8139190	ACCTATCTAAAATCCCTCCATGCTAACTGGGATGGATGGAGGGCTATACG	X	8099190	R	VCX2	NM_016378	1stExon;5'UTR
cg04323915	51629324	AACCTACCTAAAATCCCTCCATACTAACTAAAATAAATAAAAAACTATAC			II	AGTTTCTGTATGACCTACCTAAAATCCCTCCATGCTAACTGGGATGGATGGAGGGCTATA[CG]AAGACGTCAATCATCCCTCTCTCCTACAGATTCCTCTGCTACACCTTGAGGATCATTCAC	37	X	6453041	ACCTACCTAAAATCCCTCCATGCTAACTGGGATGGATGGAGGGCTATACG	X	6463041	R	VCX3A	NM_016379	1stExon;5'UTR
cg13510648	12687335	CTTATACATCACAACACACCATCAAAACATAACAAATAAAATCAAAAACA	43665396	CTTATACGTCACAACGCACCATCAAAACATAACGAATAAAATCGAAAACG	I	GGGAAGGAAGGCCTTATACGTCACAACGCACCATCAGGACATGGCGGATGAAGTCGGGGG[CG]GGGGGGGGTGACATCTAATGAGGAAGGCAGGGTGCTCTAATTGGAGAAAGGGAGATTTGG	37	X	6452751	CTTATACGTCACAACGCACCATCAGGACATGGCGGATGAAGTCGGGGGCG	X	6462751	R	VCX3A	NM_016379	5'UTR
cg07898500	56600502	AACCTACCTAAAATCCCTCCATACTAACTAAAATAAATAAAAAACTACAC			II	GTGAATGATCCTCAAGGTGTAGCAGAGGAATTTGTAGGAGAGAGGGATGATTGACATCTT[CG]TGTAGCCCTCCATCCATCCCAGTTAGCATGGAGGGATTTTAGGTAGGTCATACAGAAACC	37	X	8432988	CGTGTAGCCCTCCATCCATCCCAGTTAGCATGGAGGGATTTTAGGTAGGT	X	8392988	F	VCX3B	NM_001001888	1stExon;5'UTR
cg23773680	20732336	CRCRAAAAATATATATACAAAAAAACCAAACAACCTAAAATTAATCRACC			II	CGTCCTGGGATCGCGAGAGGTGTATATACAGGGAGGCCAGGCAGCCTGGAGTTAGTCGAC[CG]TTGCGAGACGTTGAGCTGCGGAAGATGAGTCCAAAGCCGAGAGCCTCGGGACCTCCGGCC	37	X	8433466	CGGTCGACTAACTCCAGGCTGCCTGGCCTCCCTGTATATACACCTCTCGC	X	8393466	R	VCX3B	NM_001001888	5'UTR
